# Supplementary material for: Isolation and Characterization of Halotolerant Plant Growth Promoting Rhizobacteria From Durum Wheat (Triticum turgidum subsp. durum) Cultivated in Saline Areas of the Dead Sea Region
Source: Front Microbiol. 2019 Jul 23;10:1639. doi: 10.3389/fmicb.2019.01639 (PMC6664018; doi:10.3389/fmicb.2019.01639)
Supplement: Supplementary file 1 [file Table_1.XLSX]

## Sheet: Table S1
Table S1. Collection sites description, soil characteristics and growth stages for durum wheat samples used in this study.
			Location characteristics				Soil characteristics					Growth Stage
Location	Collection Date		Latitude	Longitude	Elevation (m)		Soil Texture	EC (dS/m)	pH	OM%
Ghor Haditha	12th February 2017		31°18'01" N	35°31'41" E	-380		Sandy loam	3.32	7.83	2.97		Flag leaf
Ghor Safi	21st February 2017		31°01'50'' N	35°26'47" E	-373		Sandy loam	17.7	7.87	6.22		Tillering
Ghor Sweimeh	5th March 2017		31°48'52" N	35°37'42" E	-249		Sandy clay loam	6.49	8.1	1.41		Heading
