# Supplementary material for: Isolation and Characterization of Halotolerant Plant Growth Promoting Rhizobacteria From Durum Wheat (Triticum turgidum subsp. durum) Cultivated in Saline Areas of the Dead Sea Region
Source: Front Microbiol. 2019 Jul 23;10:1639. doi: 10.3389/fmicb.2019.01639 (PMC6664018; doi:10.3389/fmicb.2019.01639)
Supplement: Supplementary file 2 [file Table_2.xlsx]

## Sheet: Table S2
Table S2. Gram staining, cell shape and colony morphological characteristics (shape, size, pigmentation, margin, elevation, texture and optical properties) for 74 bacterial isolates in this study.
			Cell level			Colony level
Location	Isolate name		Gram staining	Shape		Shape	Pigementation	Size	Margin	Elevation	Texture	Apperance	Optical properties
Ghor Haditha	GHD-E-1		G+	Rod		Circular	White	Large	Entire	Convex	Smooth	Shiny	Translucent
Ghor Haditha	GHD-E-2		G+	Rod		Circular	Creamy	Medium	Entire	Convex	Smooth	Shiny	Opaque
Ghor Haditha	GHD-E-3		G+	Rod		Circular	White	Large	Entire	Raised	Smooth	Shiny	Opaque
Ghor Haditha	GHD-E-4		G-	Rod		Circular	Yellow	Small	Entire	Raised	Smooth	Shiny	Transparent
Ghor Haditha	GHD-E-5		G+	Rod		Circular	Orange	Medium	Entire	Raised	Smooth	Shiny	Opaque
Ghor Haditha	GHD-E-6		G+	Rod		Circular	Yellow	Punchiform	Entire	Raised	Smooth	Dull	Opaque
Ghor Haditha	GHD-E-7		G-	Rod		Circular	Orange	Small	Entire	Raised	Smooth	Shiny	Transparent
Ghor Haditha	GHD-E-8		G-	Rod		Circular	White	Small	Entire	Raised	Rough	Dull	Opaque
Ghor Haditha	GHD-E-9		G-	Rod		Circular	Orange	Medium	Entire	Raised	Smooth	Shiny	Transparent
Ghor Haditha	GHD-E-10		G-	Rod		Circular	Orange	Medium	Entire	Raised	Smooth	Shiny	Transparent
Ghor Haditha	GHD-E-11		G+	Cocci		Circular	White	Small	Entire	Convex	Smooth	Shiny	Opaque
Ghor Haditha	GHD-E-12		G+	Rod		Circular	White	Small	Entire	Raised	Smooth	Dull	Translucent
Ghor Haditha	GHD-E-13		G+	Rod		Circular	Creamy	Small	Entire	Raised	Smooth	Shiny	Opaque
Ghor Haditha	GHD-R-1		G-	Rod		Circular	Yellow	Punchiform	Entire	Raised	Smooth	Shiny	Opaque
Ghor Haditha	GHD-R-2		G+	Cocci		Circular	Orange	Punchiform	Entire	Convex	Smooth	Shiny	Opaque
Ghor Haditha	GHD-R-3		G-	Rod		Circular	Creamy	Punchiform	Entire	Convex	Smooth	Shiny	Opaque
Ghor Haditha	GHD-R-4		G+	Cocci		Circular	Dark Pink	Punchiform	Entire	Convex	Smooth	Shiny	Opaque
Ghor Haditha	GHD-R-5		G-	Cocci		Circular	Dark Orange	Medium	Entire	Convex	Smooth	Shiny	Opaque
Ghor Haditha	GHD-R-6		G+	Rod		Spindle	Creamy	Medium	Entire	Convex	Smooth	Shiny	Opaque
Ghor Haditha	GHD-R-7		G+	Rod		Circular	Creamy	Medium	Entire	Convex	Smooth	Shiny	Opaque
Ghor Safi	GSF-E-1		G-	Rod		Circular	Orange	Medium	Entire	Raised	Smooth	Shiny	Opaque
Ghor Safi	GSF-E-2		G+	Cocci		Circular	Creamy	Pinchuate	Entire	Raised	Smooth	Shiny	Transparent
Ghor Safi	GSF-E-3		G+	Rod		Circular	Yellow	Small	Entire	Convex	Smooth	Shiny	Opaque
Ghor Safi	GSF-E-4		G+	Rod		Circular	White	Small	Entire	Raised	Smooth	Dull	Opaque
Ghor Safi	GSF-E-5		G-	Rod		Circular	White	Small	Entire	Raised	Smooth	Dull	Opaque
Ghor Safi	GSF-E-6		G+	Cocci to Rod		Circular	Yellow	Pinchuate	Entire	Raised	Smooth	Dull	Opaque
Ghor Safi	GSF-E-7		G+	Cocci		Circular	Orange	Large	Entire	Raised	Smooth	Dull	Opaque
Ghor Safi	GSF-E-8		G-	Rod		Circular	Creamy	Pinchuate	Entire	Raised	Smooth	Shiny	Opaque
Ghor Safi	GSF-E-9		G+	Cocci		Circular	Orange	Medium	Entire	Raised	Smooth	Shiny	Transparent
Ghor Safi	GSF-E-10		G+	Cocci		Circular	Orange	Pinchuate	Entire	Raised	Smooth	Dull	Transparent
Ghor Safi	GSF-E-11		G+	Cocci		Circular	White	Small	Entire	Raised	Smooth	Dull	Opaque
Ghor Safi	GSF-E-12		G-	Cocci		Circular	Dark Orange	Small	Entire	Raised	Smooth	Shiny	Opaque
Ghor Safi	GSF-E-13		G+	Rod		Circular	Creamy	Small	Entire	Raised	Smooth	Shiny	Transparent
Ghor Safi	GSF-E-14		G+	Cocci		Circular	Dark Orange	Small	Entire	Raised	Smooth	Dull	Opaque
Ghor Safi	GSF-E-15		G-	Rod		Circular	Creamy	Small	Entire	Raised	Smooth	Shiny	Transparent
Ghor Safi	GSF-E-16		G+	Rod		Circular	Yellow	Small	Entire	Raised	Smooth	Shiny	Transparent
Ghor Safi	GSF-E-17		G-	Rod		Circular	Creamy	Small	Entire	Raised	Smooth	Shiny	Transparent
Ghor Safi	GSF-R-1		G+	Cocci		Circular	Dark Pink	Small	Entire	Raised	Smooth	Shiny	Opaque
Ghor Safi	GSF-R-2		G-	Cocci		Circular	Creamy	Small	Entire	Raised	Smooth	Shiny	Opaque
Ghor Safi	GSF-R-3		G-	Rod		Circular	Creamy	Medium	Entire	Convex	Smooth	Shiny	Opaque
Ghor Safi	GSF-R-4		G-	Rod		Circular	Creamy	Small	Entire	Raised	Smooth	Shiny	Opaque
Ghor Safi	GSF-R-5		G+	Cocci		Circular	Dark Pink	Small	Entire	Convex	Smooth	Shiny	Opaque
Ghor Safi	GSF-R-6		G+	Cocci		Circular	Dark Orange	Small	Entire	Convex	Smooth	Shiny	Opaque
Ghor Safi	GSF-R-7		G+	Rod		Irrregular	Creamy	Large	Entire	Flat	Rough	Dull	Opaque
Ghor Safi	GSF-R-8		G+	Cocci		Circular	Dark Orange	Medium	Entire	Convex	Smooth	Shiny	Opaque
Ghor Safi	GSF-R-9		G+	Rod		Circular	Creamy	Large	Entire	Raised	Rough	Dull	Opaque
Ghor Safi	GSF-R-10		G-	Rod		Circular	Creamy	Small	Entire	Convex	Smooth	Shiny	Opaque
Ghor Safi	GSF-R-11		G-	Rod		Circular	Creamy	Small	Entire	Raised	Smooth	Shiny	Opaque
Ghor Safi	GSF-R-12		G-	Rod		Circular	Yellow	Small	Entire	Raised	Smooth	Shiny	Opaque
Ghor Safi	GSF-R-13		G-	Rod		Circular	Creamy	Small	Entire	Raised	Smooth	Shiny	Opaque
Ghor Safi	GSF-R-14		G-	Rod		Spindle	Creamy	Large	Entire	Raised	Smooth	Shiny	Opaque
Ghor Safi	GSF-R-15		G+	Cocci		Circular	Dark pink	Medium	Entire	Raised	Smooth	Shiny	Opaque
Ghor Sweimeh	GSW-E-1		G+	Rod		Circular	Creamy	Medium	Entire	Convex	Smooth	Shiny	Opaque
Ghor Sweimeh	GSW-E-2		G+	Rod		Circular	Creamy	Small	Entire	Raised	Smooth	Shiny	Opaque
Ghor Sweimeh	GSW-E-3		G+	Rod		Circular	Creamy to Peach	Small	Entire	Convex	Smooth	Shiny	Opaque
Ghor Sweimeh	GSW-E-4		G+	Rod		Circular	Creamy	Medium	Entire	Raised	Smooth	Shiny	Opaque
Ghor Sweimeh	GSW-E-5		G+	Rod		Circular	White	Small	Entire	Raised	Smooth	Shiny	Opaque
Ghor Sweimeh	GSW-E-6		G+	Rod		Circular	White	Medium	Entire	Raised	Smooth	Shiny	Opaque
Ghor Sweimeh	GSW-E-7		G+	Rod		Circular	Creamy	Medium	Entire	Flat	Smooth	Dull	Opaque
Ghor Sweimeh	GSW-E-8		G+	Rod		Circular	Creamy	Small	Entire	Raised	Smooth	Shiny	Opaque
Ghor Sweimeh	GSW-R-1		G+	Rod		Circular	Yellow	Medium	Entire	Raised	Smooth	Shiny	Opaque
Ghor Sweimeh	GSW-R-2		G-	Rod		Circular	Creamy	Large	Entire	Flat	Smooth	Dull	Opaque
Ghor Sweimeh	GSW-R-3		G-	Rod		Circular	Creamy	Medium	Entire	Convex	Smooth	Shiny	Opaque
Ghor Sweimeh	GSW-R-4		G+	Rod, Filamentous		Circular	Orange	Small	Entire	Convex	Smooth	Shiny	Opaque
Ghor Sweimeh	GSW-R-5		G+	Rod		Spindle	Creamy	Medium	Entire	Raised	Smooth	Shiny	Opaque
Ghor Sweimeh	GSW-R-6		G+	Rod		Circular	colorless	Large	Entire	Raised	Smooth	Shiny	Transparent
Ghor Sweimeh	GSW-R-7		G+	Rod		Circular	Creamy	Small	Entire	Raised	Smooth	Dull	Opaque
Ghor Sweimeh	GSW-R-8		G-	Rod		Circular	Creamy	Large	Entire	Raised	Smooth	Shiny	Opaque
Ghor Sweimeh	GSW-R-9		G+	Cocci		Circular	Orange	Large	Entire	Raised	Smooth	Shiny	Opaque
Ghor Sweimeh	GSW-R-10		G-	Rod		Circular	White	Medium	Entire	Raised	Smooth	Shiny	Opaque
Ghor Sweimeh	GSW-R-11		G-	Cocci		Circular	Orange	Small	Entire	Convex	Smooth	Shiny	Opaque
Ghor Sweimeh	GSW-R-12		G+	Rod		Circular	Yellow to Creamy	Small	Entire	Raised	Smooth	Dull	Opaque
Ghor Sweimeh	GSW-R-13		G+	Rod		Spindle	Creamy	Medium	Entire	Raised	Smooth	Shiny	Opaque
Ghor Sweimeh	GSW-R-14		G-	Rod		Circular	Creamy	Small	Entire	Raised	Smooth	Shiny	Opaque
