# Supplementary material for: Isolation and Characterization of Halotolerant Plant Growth Promoting Rhizobacteria From Durum Wheat (Triticum turgidum subsp. durum) Cultivated in Saline Areas of the Dead Sea Region
Source: Front Microbiol. 2019 Jul 23;10:1639. doi: 10.3389/fmicb.2019.01639 (PMC6664018; doi:10.3389/fmicb.2019.01639)
Supplement: Supplementary file 3 [file Table_3.XLSX]

## Sheet: Table S3 
Table S3. Haloterolance assay of bacterial isolates associated with durum wheat in this study (+ indicates growth; - indicates no growth).
	NaCl Level
Isolate name	0.01	0.05	0.1	0.15	0.2	0.25
GHD-E-1	+	+	+	+	+	-
GHD-E-2	+	+	+	+	-	-
GHD-E-3	+	+	+	-	-	-
GHD-E-4	+	+	+	-	-	-
GHD-E-5	+	+	+	+	-	-
GHD-E-6	+	+	+	+	-	-
GHD-E-7	+	+	+	-	-	-
GHD-E-8	+	+	+	-	-	-
GHD-E-9	+	+	+	+	-	-
GHD-E-10	+	+	+	+	-	-
GHD-E-11	+	+	+	-	-	-
GHD-E-12	+	+	+	+	-	-
GHD-E-13	+	+	+	+	-	-
GHD-R-1	+	+	+	-	-	-
GHD-R-2	+	+	+	+	+	-
GHD-R-3	+	+	+	+	+	-
GHD-R-4	+	+	+	+	+	-
GHD-R-5	+	+	+	+	+	-
GHD-R-6	+	+	+	+	+	-
GHD-R-7	+	+	+	+	+	-
GSF-E-1	+	+	+	-	-	-
GSF-E-2	+	+	+	-	-	-
GSF-E-3	+	+	+	-	-	-
GSF-E-4	+	+	+	-	-	-
GSF-E-5	+	+	+	-	-	-
GSF-E-6	+	+	+	+	-	-
GSF-E-7	+	+	+	-	-	-
GSF-E-8	+	+	+	+	+	-
GSF-E-9	+	+	+	-	-	-
GSF-E-10	+	+	+	+	-	-
GSF-E-11	+	+	+	+	-	-
GSF-E-12	+	+	+	+	+	-
GSF-E-13	+	+	+	-	-	-
GSF-E-14	+	+	+	+	-	-
GSF-E-15	+	+	+	+	-	-
GSF-E-16	+	+	+	-	-	-
GSF-E-17	+	+	+	+	-	-
GSF-R-1	+	+	+	+	+	-
GSF-R-2	+	+	+	-	-	-
GSF-R-3	+	+	+	+	+	-
GSF-R-4	+	+	+	+	+	-
GSF-R-5	+	+	+	+	+	-
GSF-R-6	+	+	+	-	-	-
GSF-R-7	+	+	+	+	-	-
GSF-R-8	+	+	+	+	+	-
GSF-R-9	+	+	+	+	-	-
GSF-R-10	+	+	+	+	+	-
GSF-R-11	+	+	+	+	+	-
GSF-R-12	+	+	+	+	-	-
GSF-R-13	+	+	+	+	+	-
GSF-R-14	+	+	+	+	+	-
GSF-R-15	+	+	+	+	+	+
GSW-E-1	+	+	+	+	+	+
GSW-E-2	+	+	+	+	+	+
GSW-E-3	+	+	+	+	+	+
GSW-E-4	+	+	+	-	-	-
GSW-E-5	+	+	+	-	-	-
GSW-E-6	+	+	+	+	+	-
GSW-E-7	+	+	+	+	-	-
GSW-E-8	+	+	+	+	-	-
GSW-R-1	+	+	+	+	+	-
GSW-R-2	+	+	+	-	-	-
GSW-R-3	+	+	+	+	+	+
GSW-R-4	+	+	+	-	-	-
GSW-R-5	+	+	+	+	+	+
GSW-R-6	+	+	+	-	-	-
GSW-R-7	+	+	+	+	+	-
GSW-R-8	+	+	+	-	-	-
GSW-R-9	+	+	+	-	-	-
GSW-R-10	+	+	+	-	-	-
GSW-R-11	+	+	+	+	-	-
GSW-R-12	+	+	+	+	+	-
GSW-R-13	+	+	+	+	+	-
GSW-R-14	+	+	+	+	+	+
