# Supplementary material for: Isolation and Characterization of Halotolerant Plant Growth Promoting Rhizobacteria From Durum Wheat (Triticum turgidum subsp. durum) Cultivated in Saline Areas of the Dead Sea Region
Source: Front Microbiol. 2019 Jul 23;10:1639. doi: 10.3389/fmicb.2019.01639 (PMC6664018; doi:10.3389/fmicb.2019.01639)
Supplement: Supplementary file 4 [file Table_4.XLSX]

## Sheet: Table S4
Table S4. Molecular identification of 62 selected bacterial isolates using 16S rDNA sequence analysis against Microbes and nucleotides non-redundant (nr) databases.
		Microbes Database										nr database
SN#	Isolate name	Organism	score	Total score	Query cover	E value	Ident	Accession			Isolate name	Organism	score	Total score	Query cover	E value	Ident	Accession
1	GHD-E-1	Bacillus licheniformis ATCC 14580, complete genome	2405	16812	1	0	0.99	NC_006270.3			GHD-E-1	Bacillus licheniformis ATCC 14580, complete genome	2351	16426	1	0	0.99	NC_006270.3
2	GHD-E-2	Bacillus subtilis subsp. subtilis str. 168 chromosome, complete genome	2647	26383	1	0	0.98	NC_000964.3			GHD-E-2	Bacillus subtilis subsp. subtilis str. 168 chromosome, complete genome	2601	25932	1	0	0.98	NC_000964.3
3	GHD-E-3	Bacillus subtilis subsp. subtilis str. 168 chromosome, complete genome	2479	24699	1	0	0.99	NC_000964.3			GHD-E-3	Bacillus subtilis subsp. subtilis str. 168 chromosome, complete genome	2425	24154	1	0	0.99	NC_000964.3
4	GHD-E-4	Pseudomonas mendocina ymp, complete genome	2307	9223	1	0	0.99	NC_009439.1			GHD-E-4	Pseudomonas alcaliphila strain CLSI9 16S ribosomal RNA gene, partial sequence	2369	2369	1	0	0.99	KF478203.1
5	GHD-E-5	Planomicrobium okeanokoites strain Marseille-P2029, whole genome shotgun sequence	2381	2381	0.95	0	0.99	NZ_FWYH01000004.1			GHD-E-5	Planomicrobium okeanokoites partial 16S rRNA gene, strain Marseille-P2029	2459	2459	1	0	0.99	LT732644.1
6	GHD-E-6	Arthrobacter crystallopoietes BAB-32 contig28, whole genome shotgun sequence	2221	2221	1	0	0.98	NZ_ANPE02000028.1			GHD-E-6	Arthrobacter sp. Cza30 16S ribosomal RNA gene, partial sequence	2289	2289	1	0	0.99	JQ977261.1
7	GHD-E-9	Halomonas boliviensis LC1 Scaffold2, whole genome shotgun sequence	2271	2271	0.99	0	0.97	NZ_JH393258.1			GHD-E-9	Halomonas zhanjiangensis strain JSM 078169 16S ribosomal RNA gene, partial sequence	2415	2415	1	0	0.99	NR_104283.1
8	GHD-E-12	Gracilibacillus timonensis strain Marseille-P2481, whole genome shotgun sequence	1923	1923	0.99	0	0.96	NZ_FLKH01000009.1			GHD-E-12	Gracilibacillus saliphilus strain SB-23 16S ribosomal RNA gene, partial sequence	2094	2094	1	0	0.99	MF321848.1
9	GHD-E-13	Planomicrobium okeanokoites strain Marseille-P2029, whole genome shotgun sequence	2417	2417	1	0	0.99	NZ_FWYH01000004.1			GHD-E-13	Planomicrobium okeanokoites strain K3B3a 16S ribosomal RNA gene, partial sequence	2421	2421	1	0	0.99	JX501726.1
10	GHD-R-1	Halomonas boliviensis LC1 Scaffold2, whole genome shotgun sequence	2215	2215	1	0	0.97	NZ_JH393258.1			GHD-R-1	Halomonas zhanjiangensis strain WM-19 16S ribosomal RNA gene, partial sequence	2363	2363	1	0	0.99	KF724955.1
11	GHD-R-2	Staphylococcus xylosus strain HKUOPL8, complete genome	2376	9505	1	0	0.99	NZ_CP007208.1			GHD-R-2	Staphylococcus xylosus strain AL230 16S ribosomal RNA gene, partial sequence	2376	2376	1	0	0.99	MG819557.1
12	GHD-R-3	Halomonas campaniensis strain LS21, complete genome	2331	13973	1	0	0.97	NZ_CP007757.1			GHD-R-3	Uncultured Halomonas sp. clone HB_18 16S ribosomal RNA gene, partial sequence	2403	2403	1	0	0.99	KF859658.1
13	GHD-R-4	Salinicoccus carnicancri Crm 50.SCCRM.1_1, whole genome shotgun sequence	2179	2179	0.99	0	0.96	NZ_ANAM01000001.1			GHD-R-4	Salinicoccus hispanicus strain BF-3 16S ribosomal RNA gene, partial sequence	2419	2419	1	0	0.99	KR137717.1
14	GHD-R-6	Oceanobacillus picturae strain S1, whole genome shotgun sequence	2461	2461	1	0	0.99	NZ_CCAX010000003.1			GHD-R-6	Oceanobacillus picturae partial 16S rRNA gene, strain Marseille	2461	2461	1	0	0.99	LT558825.1
15	GHD-R-7	Oceanobacillus oncorhynchi strain Oc5 CDGG01000001, whole genome shotgun sequence	1676	1676	1	0	0.94	NZ_CDGG01000001.1			GHD-R-7	Oceanobacillus oncorhynchi subsp. incaldanensis gene for 16S ribosomal RNA, partial sequence, strain: M4-10	1685	1685	1	0	0.95	LC197853.1
16	GSF-E-1	Pseudomonas fulva 12-X, complete genome	2336	9339	1	0	0.98	NC_015556.1			GSF-E-1	Pseudomonas argentinensis strain HDDMG01 16S ribosomal RNA gene, partial sequence	2394	2394	1	0	0.99	EU723817.1
17	GSF-E-2	Staphylococcus xylosus strain HKUOPL8, complete genome	2511	10046	0.99	0	0.99	NZ_CP007208.1			GSF-E-2	Staphylococcus xylosus strain S-171 16S ribosomal RNA gene, partial sequence	2516	2516	0.99	0	0.99	KX946183.1
18	GSF-E-3	Microbacterium barkeri 2011-R4 MBR4contig29, whole genome shotgun sequence	2311	2943	1	0	0.99	NZ_AKVP01000029.1			GSF-E-3	Microbacterium oxydans strain ISR_26 16S ribosomal RNA gene, partial sequence	2315	2315	1	0	0.99	KX035081.1
19	GSF-E-4	Glutamicibacter halophytocola strain KLBMP 5180 chromosome, complete genome	2307	13846	1	0	0.99	NZ_CP012750.1			GSF-E-4	Glutamicibacter nicotianae strain SNSAB38 16S ribosomal RNA gene, partial sequence	2305	2305	1	0	0.99	MF425603.1
20	GSF-E-5	Agrobacterium fabrum str. C58 chromosome linear, complete sequence	2329	4658	1	0	0.99	NC_003063.2			GSF-E-5	Agrobacterium tumefaciens strain AL4 16S ribosomal RNA gene, partial sequence	2370	2370	1	0	0.99	MG819299.1
21	GSF-E-6	Arthrobacter subterraneus strain NP_1H, whole genome shotgun sequence	2104	2104	0.95	0	0.96	NZ_FNDT01000055.1			GSF-E-6	Arthrobacter flavus strain A-118 16S ribosomal RNA gene, partial sequence	2214	2214	0.95	0	0.97	MF467832.1
22	GSF-E-8	Halomonas boliviensis LC1 Scaffold2, whole genome shotgun sequence	2329	2329	1	0	0.99	NZ_JH393258.1			GSF-E-8	Halomonas titanicae strain SDRB-Phe1 16S ribosomal RNA gene, partial sequence	2379	2379	1	0	1	MG456899.1
23	GSF-E-9	Staphylococcus xylosus strain HKUOPL8, complete genome	2392	9570	1	0	0.99	NZ_CP007208.1			GSF-E-9	Staphylococcus xylosus isolate Staphylococcus xylosus ATCC 29971 genome assembly, chromosome: I	2392	2392	1	0	0.99	LT963439.1
24	GSF-E-10	Rhodococcus fascians D188, complete genome	2313	9205	1	0	0.99	NZ_CP015235.1			GSF-E-10	Rhodococcus fascians strain 4 16S ribosomal RNA gene, partial sequence	2322	2322	1	0	0.99	KM262807.1
25	GSF-E-11	Oceanobacillus picturae strain S1, whole genome shotgun sequence	2443	2443	1	0	0.99	NZ_CCAX010000003.1			GSF-E-11	Oceanobacillus iheyensis strain CHQ24 chromosome, complete genome	2179	17384	1	0	1	CP020357.1
26	GSF-E-12	Salinicoccus carnicancri Crm 50.SCCRM.1_1, whole genome shotgun sequence	1878	1878	0.99	0	0.9	NZ_ANAM01000001.1			GSF-E-12	Salinicoccus roseus strain GL34 16S ribosomal RNA gene, partial sequence	2230	2230	1	0	0.96	MH031707.1
27	GSF-E-13	Bacillus simplex strain SH-B26, complete genome	2475	32174	1	0	0.99	NZ_CP011008.1			GSF-E-13	Bacillus simplex strain SJC15 16S ribosomal RNA gene, partial sequence	2489	2489	1	0	0.99	KX301312.1
28	GSF-E-14	Planococcus rifietoensis strain M8, complete genome	2479	22277	1	0	0.99	NZ_CP013659.2			GSF-E-14	Planococcus sp. 401P1-1 16S ribosomal RNA gene, partial sequence	2497	2497	1	0	0.99	HM222695.1
29	GSF-E-15	Halomonas campaniensis strain LS21, complete genome	2333	13976	1	0	0.98	NZ_CP007757.1			GSF-E-15	Halomonas sp. K1B-11 16S ribosomal RNA gene, partial sequence	2453	2453	1	0	0.99	FJ889578.1
30	GSF-E-16	Microbacterium foliorum strain DSM 12966 RN50_contig000006, whole genome shotgun sequence	2336	2336	0.99	0	0.99	NZ_JYIU01000006.1			GSF-E-16	Microbacterium foliorum strain HR106 16S ribosomal RNA gene, partial sequence	2369	2369	0.99	0	1	JF700479.1
31	GSF-E-17	Halomonas campaniensis strain LS21, complete genome	2336	14005	1	0	0.99	NZ_CP007757.1			GSF-E-17	Halomonas sp. K1B-11 16S ribosomal RNA gene, partial sequence	2423	2423	1	0	1	FJ889578.1
32	GSF-R-1	Salinicoccus carnicancri Crm 50.SCCRM.1_1, whole genome shotgun sequence	2158	2158	1	0	0.94	NZ_ANAM01000001.1			GSF-R-1	Salinicoccus sp. Y17 16S ribosomal RNA gene, partial sequence	2437	2437	0.99	0	0.99	EF177688.1
33	GSF-R-2	Psychrobacter alimentarius strain PAMC 27889 chromosome, complete genome	2385	11926	1	0	0.99	NZ_CP014945.1			GSF-R-2	Psychrobacter alimentarius strain PAMC 27889, complete genome	2385	11926	1	0	0.99	CP014945.1
34	GSF-R-3	Halomonas boliviensis LC1 Scaffold2, whole genome shotgun sequence	2318	2318	1	0	0.99	NZ_JH393258.1			GSF-R-3	Halomonas titanicae strain SSA831 16S ribosomal RNA gene, partial sequence	2360	2360	1	0	0.99	KC534417.1
35	GSF-R-4	Halomonas campaniensis strain LS21, complete genome	2305	13814	1	0	0.97	NZ_CP007757.1			GSF-R-4	Halomonas sp. K1B-11 16S ribosomal RNA gene, partial sequence	2443	2443	1	0	0.99	FJ889578.1
36	GSF-R-5	Salinicoccus luteus DSM 17002 BO53DRAFT_scaffold00012.12_C, whole genome shotgun sequence	1887	1887	0.88	0	0.94	NZ_JONV01000003.1			GSF-R-5	Salinicoccus roseus strain GL34 16S ribosomal RNA gene, partial sequence	2183	2183	1	0	0.95	MH031707.1
37	GSF-R-6	Planococcus rifietoensis strain M8, complete genome	2441	21899	1	0	0.99	NZ_CP013659.2			GSF-R-6	Planococcus rifietoensis strain M8, complete genome	2441	21899	1	0	0.99	CP013659.2
38	GSF-R-7	Bacillus licheniformis ATCC 14580, complete genome	1049	7328	1	0	0.98	NC_006270.3			GSF-R-7	Bacillus sp. 2BSG-10TSA-8 gene for 16S rRNA, partial sequence	1118	1118	1	0	0.99	AB533776.1
39	GSF-R-8	Staphylococcus xylosus strain HKUOPL8, complete genome	2325	9303	0.94	0	0.99	NZ_CP007208.1			GSF-R-8	Staphylococcus xylosus strain AL230 16S ribosomal RNA gene, partial sequence	2370	2370	0.94	0	0.99	MG819557.1
40	GSF-R-9	Bacillus licheniformis ATCC 14580, complete genome	2338	16331	1	0	0.99	NC_006270.3			GSF-R-9	Bacillus licheniformis strain FJAT-44717 16S ribosomal RNA gene, partial sequence	2447	2447	1	0	0.99	KU955686.1
41	GSF-R-10	Halomonas boliviensis LC1 Scaffold2, whole genome shotgun sequence	2322	2322	1	0	0.99	NZ_JH393258.1			GSF-R-10	Halomonas titanicae strain SDRB-Phe1 16S ribosomal RNA gene, partial sequence	2429	2429	1	0	0.99	MG456899.1
42	GSF-R-11	Oceanobacillus picturae strain S1, whole genome shotgun sequence	2498	2498	1	0	0.99	NZ_CCAX010000003.1			GSF-R-11	Oceanobacillus iheyensis strain CHQ24 chromosome, complete genome	2529	20184	1	0	0.99	CP020357.1
43	GSF-R-12	Halomonas boliviensis LC1 Scaffold2, whole genome shotgun sequence	2251	2251	1	0	0.97	NZ_JH393258.1			GSF-R-12	Halomonas zhanjiangensis strain WTA-3 16S ribosomal RNA gene, partial sequence	2387	2387	0.99	0	0.99	KF724956.1
44	GSF-R-13	Halomonas campaniensis strain LS21, complete genome	2271	13615	1	0	0.99	NZ_CP007757.1			GSF-R-13	Halomonas sp. FTI20 16S ribosomal RNA gene, partial sequence	2358	2358	1	0	1	KX344954.1
45	GSF-R-14	Halomonas boliviensis LC1 Scaffold2, whole genome shotgun sequence	1905	1905	0.99	0	0.92	NZ_JH393258.1			GSF-R-14	Halomonas sp. M56-1 16S ribosomal RNA gene, partial sequence	1977	1977	1	0	0.93	KJ669364.1
46	GSF-R-15	Salinicoccus luteus DSM 17002 BO53DRAFT_scaffold00012.12_C, whole genome shotgun sequence	2057	2057	0.89	0	0.98	NZ_JONV01000003.1			GSF-R-15	Salinicoccus sp. Y17 16S ribosomal RNA gene, partial sequence	2295	2295	1	0	0.98	EF177688.1
47	GSW-E-1	Halobacillus mangrovi strain KTB 131, complete genome	2397	16765	0.99	0	0.99	NZ_CP020772.1			GSW-E-1	Halobacillus profundi strain FJAT-45321 16S ribosomal RNA gene, partial sequence	2444	2444	1	0	0.99	KU955701.1
48	GSW-E-2	Oceanobacillus picturae strain S1, whole genome shotgun sequence	2531	5062	0.99	0	0.98	NZ_CCAX010000002.1			GSW-E-2	Oceanobacillus manasiensis partial 16S rRNA gene, isolate S2	2580	2580	0.99	0	0.99	HG931336.1
49	GSW-E-3	Halobacillus mangrovi strain KTB 131, complete genome	2370	16571	1	0	0.99	NZ_CP020772.1			GSW-E-3	Halobacillus profundi strain FJAT-45321 16S ribosomal RNA gene, partial sequence	2415	2415	1	0	0.99	KU955701.1
50	GSW-E-5	Bacillus subtilis subsp. subtilis str. 168 chromosome, complete genome	2455	24407	1	0	1	NC_000964.3			GSW-E-5	Bacillus subtilis strain NC16 16S ribosomal RNA gene, partial sequence	2455	2455	1	0	1	MH100679.1
51	GSW-E-6	Bacillus subtilis subsp. subtilis str. 168 chromosome, complete genome	2392	23802	1	0	0.99	NC_000964.3			GSW-E-6	Bacillus subtilis partial 16S rRNA gene, strain LX1	2408	2408	1	0	0.99	HE985180.1
52	GSW-E-7	Bacillus licheniformis ATCC 14580, complete genome	2360	16452	1	0	0.97	NC_006270.3			GSW-E-7	Bacillus licheniformis strain wx1 16S ribosomal RNA gene, partial sequence	2453	2453	0.99	0	0.98	KF963618.1
53	GSW-E-8	Halobacillus mangrovi strain KTB 131, complete genome	2253	15756	0.99	0	0.97	NZ_CP020772.1			GSW-E-8	Halobacillus dabanensis partial 16S rRNA gene, strain Marseille-P2854	2307	2307	1	0	0.98	LT714165.1
54	GSW-R-1	Oceanobacillus picturae strain S1, whole genome shotgun sequence	2397	2397	0.95	0	0.99	NZ_CCAX010000003.1			GSW-R-1	Oceanobacillus iheyensis strain CHQ24 chromosome, complete genome	2430	19380	0.95	0	0.99	CP020357.1
55	GSW-R-3	Halomonas elongata strain HEK1 A8U91_scaf02, whole genome shotgun sequence	2351	2351	1	0	0.99	NZ_MAJD01000002.1			GSW-R-3	Halomonas elongata strain MLR43 16S ribosomal RNA gene, partial sequence	2356	2356	1	0	0.99	KY411747.1
56	GSW-R-5	Halobacillus mangrovi strain KTB 131, complete genome	2358	16482	1	0	0.99	NZ_CP020772.1			GSW-R-5	Halobacillus trueperi strain R177 16S ribosomal RNA gene, partial sequence	2412	2412	1	0	0.99	HM179195.1
57	GSW-R-6	Bacillus subtilis subsp. subtilis str. 168 chromosome, complete genome	2583	25678	1	0	0.99	NC_000964.3			GSW-R-6	Bacillus subtilis strain ATCC 21228 chromosome, complete genome	2583	25746	1	0	0.99	CP020023.1
58	GSW-R-8	Oceanobacillus picturae strain S1, whole genome shotgun sequence	2497	4994	1	0	0.99	NZ_CCAX010000002.1			GSW-R-9	Oceanobacillus manasiensis partial 16S rRNA gene, isolate S2	2538	2538	1	0	0.99	HG931336.1
59	GSW-R-9	Planococcus rifietoensis strain M8, complete genome	2464	22160	1	0	0.99	NZ_CP013659.2			GSW-R-10	Planococcus rifietoensis strain G5 16S ribosomal RNA gene, partial sequence	2470	2470	1	0	0.99	KX389575.1
60	GSW-R-12	Oceanobacillus picturae strain S1, whole genome shotgun sequence	2455	2455	0.99	0	0.98	NZ_CCAX010000003.1			GSW-R-13	Oceanobacillus iheyensis strain CHQ24 chromosome, complete genome	2488	19841	0.99	0	0.99	CP020357.1
61	GSW-R-13	Oceanobacillus picturae strain S1, whole genome shotgun sequence	2549	2549	0.99	0	0.99	NZ_CCAX010000003.1			GSW-R-14	Oceanobacillus iheyensis strain CHQ24 chromosome, complete genome	2580	20588	0.99	0	0.99	CP020357.1
62	GSW-R-14	Halomonas elongata strain HEK1 A8U91_scaf02, whole genome shotgun sequence	2470	2470	0.98	0	0.99	NZ_MAJD01000002.1			GSW-R-15	Halomonas elongata DSM 2581, complete genome	2470	9880	0.98	0	0.99	FN869568.2
