# Supplementary material for: Isolation and Characterization of Halotolerant Plant Growth Promoting Rhizobacteria From Durum Wheat (Triticum turgidum subsp. durum) Cultivated in Saline Areas of the Dead Sea Region
Source: Front Microbiol. 2019 Jul 23;10:1639. doi: 10.3389/fmicb.2019.01639 (PMC6664018; doi:10.3389/fmicb.2019.01639)
Supplement: Supplementary file 6 [file Table_6.XLSX]

## Sheet: Table S6
Table S6. Plant growth promoting characteristics of 35 selected bacterial strains associated with durum wheat in this study. (+ indicates positive; - indicates negative).
Isolate name	Nitrogen fixation	Phosphate mobilization	Siderophore production	IAA production (µg/ml)	ACC deaminase activity
GHD-E-4	-	-	+	8.82	-
GHD-E-6	-	-	+	14.76	-
GHD-E-9	-	-	-	3.53	-
GHD-E-12	+	-	+	9.09	-
GHD-E-13	-	-	-	3.33	-
GHD-R-2	-	-	-	2.47	-
GHD-R-3	+	-	+	14.9	-
GHD-R-4	-	-	+	3.04	-
GHD-R-7	-	-	+	1.65	-
GSF-E-1	-	-	+	3.84	-
GSF-E-3	-	-	-	6.77	-
GSF-E-4	-	-	-	4.91	-
GSF-E-5	-	-	-	5.77	-
GSF-E-6	-	-	-	4.51	-
GSF-E-8	-	-	+	10.69	-
GSF-E-10	-	+	-	13.53	-
GSF-E-11	-	-	-	6.28	+
GSF-E-13	-	-	-	1.67	-
GSF-E-14	-	-	-	2.45	-
GSF-E-16	-	-	-	0.88	-
GSF-R-2	-	-	-	3.82	-
GSF-R-3	-	+	-	8.14	-
GSF-R-5	-	-	-	6.71	-
GSF-R-8	-	-	+	3.41	-
GSF-R-9	-	-	-	5.53	-
GSF-R-10	-	-	+	9.02	-
GSF-R-14	-	-	+	3.63	-
GSF-R-15	-	-	-	1.47	-
GSW-E-2	-	-	+	11.96	-
GSW-E-3	-	+	+	5.41	-
GSW-E-5	+	+	+	22.41	-
GSW-E-6	+	-	+	18.28	+
GSW-E-7	+	+	+	13.63	-
GSW-R-1	-	-	-	14.59	-
GSW-R-3	-	-	+	18.14	-
A. lipoferum	+	+	+	27.55	-
