# Supplementary material for: Isolation and Characterization of Halotolerant Plant Growth Promoting Rhizobacteria From Durum Wheat (Triticum turgidum subsp. durum) Cultivated in Saline Areas of the Dead Sea Region
Source: Front Microbiol. 2019 Jul 23;10:1639. doi: 10.3389/fmicb.2019.01639 (PMC6664018; doi:10.3389/fmicb.2019.01639)
Supplement: Supplementary file 7 [file Table_7.XLSX]

## Sheet: ANOVAs
Table S7. Combined ANOVA for salinity experiments using different PGPR and durum wheat genotypes.
Experiment 1: Effect of inoculation with nine selected bacterial strains and A. lipoferum strain on the germination and seedling growth of two durum wheat genotypes under different salinity levels.
Triat: Germiantion Percenatge
Source	DF	Sum of Squares	Mean Square	F Value	Pr > F
Bacteria	10	29721	2972.09	199.35	<.0001
Salt_Level	4	94920	23730	1591.65	<.0001
Bacteria X Salt Level	40	21856	546.409	36.65	<.0001
Genotype	1	9020.61	9020.61	636.07	<.0001
Bacteria X Genotype	10	936.061	93.6061	6.6	<.0001
Salt Level X Genotype	4	6144.55	1536.14	108.32	<.0001
Bacteria X Salt Level X Genotype	40	1598.79	39.9697	2.82	<.0001
Rep (Bacteria X Salt Level)	275	4100	14.9091	1.05	0.3393
Residual	275	3900	14.1818	.	.
Triat: Root Number
Source	DF	Sum of Squares	Mean Square	F Value	Pr > F
Bacteria	10	12.1818	1.21818	8.61	<.0001
Salt_Level	4	281.161	70.2902	496.7	<.0001
Bacteria X Salt Level	40	18.7727	0.469318	3.32	<.0001
Genotype	1	9.45606	9.45606	71.08	<.0001
Bacteria X Genotype	10	3.26061	0.326061	2.45	0.0081
Salt Level X Genotype	4	9.29394	2.32348	17.47	<.0001
Bacteria X Salt Level X Genotype	40	15.9061	0.397652	2.99	<.0001
Rep (Bacteria X Salt Level)	275	38.9167	0.141515	1.06	0.3043
Residual	275	36.5833	0.13303	.	.
Triat: Root Length
Source	DF	Sum of Squares	Mean Square	F Value	Pr > F
Bacteria	10	857.515	85.7515	79.53	<.0001
Salt_Level	4	19283	4820.69	4470.97	<.0001
Bacteria X Salt Level	40	248.787	6.21968	5.77	<.0001
Genotype	1	236.282	236.282	277.74	<.0001
Bacteria X Genotype	10	24.4099	2.44099	2.87	0.002
Salt Level X Genotype	4	45.3373	11.3343	13.32	<.0001
Bacteria X Salt Level X Genotype	40	125.296	3.13241	3.68	<.0001
Rep (Bacteria X Salt Level)	275	296.51	1.07822	1.27	0.025
Residual	275	233.952	0.850735	.	.
Triat: Root dry weight
Source	DF	Sum of Squares	Mean Square	F Value	Pr > F
Bacteria	10	0.00393	0.000393	82.65	<.0001
Salt_Level	4	0.008508	0.002127	447.35	<.0001
Bacteria X Salt Level	40	0.001139	2.8471e-05	5.99	<.0001
Genotype	1	0.001003	0.001003	242.88	<.0001
Bacteria X Genotype	10	0.000439	4.3924e-05	10.63	<.0001
Salt Level X Genotype	4	0.000276	6.8882e-05	16.68	<.0001
Bacteria X Salt Level X Genotype	40	0.001115	2.7869e-05	6.75	<.0001
Rep (Bacteria X Salt Level)	275	0.001308	4.757e-06	1.15	0.1218
Residual	275	0.001128	4.131e-06	.	.
Experiment 2: Effect of inoculation with three halotolerant bacterial strains, GHD-E-12, GSF-E-11 and GSW-E-7, on root characteristics (projected area (mm2), length (mm), surface area (mm2) and root diameter (mm)) in two durum wheat genotypes under different salinity levels.
Triat: Root Projected Area
Source	DF	Sum of Squares	Mean Square	F Value	Pr > F
Bacteria	3	18605	6201.73	200.66	<.0001
Salt_Level	2	158523	79262	2564.55	<.0001
Bacteria X Salt Level	6	3548.93	591.488	19.14	<.0001
Genotype	1	1894.33	1894.33	54.8	<.0001
Bacteria X Genotype	3	343.37	114.457	3.31	0.0258
Salt Level X Genotype	2	3426.05	1713.03	49.56	<.0001
Bacteria X Salt Level X Genotype	6	440.694	73.449	2.12	0.0632
Rep (Bacteria X Salt Level)	59	1822.37	30.8876	0.89	0.6672
Residual	61	2108.55	34.5664	.	.
Triat: Root Length
Source	DF	Sum of Squares	Mean Square	F Value	Pr > F
Bacteria	3	9740.19	3246.73	445.17	<.0001
Salt_Level	2	48408	24204	3318.56	<.0001
Bacteria X Salt Level	6	1478.3	246.384	33.78	<.0001
Genotype	1	1250.34	1250.34	140.3	<.0001
Bacteria X Genotype	3	182.023	60.6744	6.81	0.0005
Salt Level X Genotype	2	135.866	67.9331	7.62	0.0011
Bacteria X Salt Level X Genotype	6	564.612	94.1021	10.56	<.0001
Rep (Bacteria X Salt Level)	59	429.819	7.28507	0.82	0.7808
Residual	61	543.625	8.91189	.	.
Triat: Root Surface Area
Source	DF	Sum of Squares	Mean Square	F Value	Pr > F
Bacteria	3	112.747	37.5822	219.62	<.0001
Salt_Level	2	742.038	371.019	2167.93	<.0001
Bacteria X Salt Level	6	31.67	5.27834	30.85	<.0001
Genotype	1	17.1303	17.1303	64.15	<.0001
Bacteria X Genotype	3	6.8692	2.28973	8.58	<.0001
Salt Level X Genotype	2	11.2966	5.64831	21.15	<.0001
Bacteria X Salt Level X Genotype	6	14.2671	2.37785	8.91	<.0001
Rep (Bacteria X Salt Level)	59	10.0678	0.17064	0.64	0.9569
Residual	61	16.288	0.267016	.	.
Triat: Root Diameter
Source	DF	Sum of Squares	Mean Square	F Value	Pr > F
Bacteria	3	5.61376	1.87125	218.58	<.0001
Salt_Level	2	2.92225	1.46112	170.68	<.0001
Bacteria X Salt Level	6	5.69344	0.948906	110.84	<.0001
Genotype	1	0.072262	0.072262	11.91	0.001
Bacteria X Genotype	3	0.285144	0.095048	15.67	<.0001
Salt Level X Genotype	2	0.205975	0.102988	16.98	<.0001
Bacteria X Salt Level X Genotype	6	0.770036	0.128339	21.16	<.0001
Rep (Bacteria X Salt Level)	59	0.505844	0.008574	1.41	0.0911
Residual	61	0.369987	0.006065	.	.
Experiment 3: Effect of inoculation with GSW-E-7 strain on root and shoot characteristics (fresh weight (gm), projected area (mm2) and length (mm)) in two durum wheat genotypes under different salinity levels after one month in a hydroponic culture.
Triat: Root Fresh Weight
Source	DF	Sum of Squares	Mean Square	F Value	Pr > F
Bacteria	1	0.009405	0.009405	40.87	<.0001
Salt_Level	2	0.043659	0.02183	94.85	<.0001
Bacteria X Salt Level	2	0.002023	0.001011	4.39	0.0212
Genotype	1	0.000747	0.000747	17.11	0.0003
Bacteria X Genotype	1	1.3433e-05	1.3433e-05	0.31	0.5832
Salt Level X Genotype	2	0.000657	0.000329	7.53	0.0022
Bacteria X Salt Level X Genotype	2	0.000894	0.000447	10.24	0.0004
Rep (Bacteria X Salt Level)	30	0.006904	0.00023	5.27	<.0001
Residual	30	0.00131	4.3659e-05	.	.
Triat: Root Projected Area
Source	DF	Sum of Squares	Mean Square	F Value	Pr > F
Bacteria	1	6112.26	6112.26	182.96	<.0001
Salt_Level	2	69489	34745	1040.04	<.0001
Bacteria X Salt Level	2	363.87	181.935	5.45	0.0096
Genotype	1	409.323	409.323	25.23	<.0001
Bacteria X Genotype	1	0.27343	0.27343	0.02	0.8976
Salt Level X Genotype	2	470.239	235.12	14.49	<.0001
Bacteria X Salt Level X Genotype	2	134.623	67.3115	4.15	0.0257
Rep (Bacteria X Salt Level)	30	1002.21	33.4069	2.06	0.0261
Residual	30	486.699	16.2233	.	.
Triat: Root Length
Source	DF	Sum of Squares	Mean Square	F Value	Pr > F
Bacteria	1	45400	45400	471.33	<.0001
Salt_Level	2	189875	94937	985.61	<.0001
Bacteria X Salt Level	2	3773.4	1886.7	19.59	<.0001
Genotype	1	910.557	910.557	11.86	0.0017
Bacteria X Genotype	1	717.621	717.621	9.34	0.0047
Salt Level X Genotype	2	1376.75	688.374	8.96	0.0009
Bacteria X Salt Level X Genotype	2	244.639	122.319	1.59	0.2201
Rep (Bacteria X Salt Level)	30	2889.71	96.3237	1.25	0.2695
Residual	30	2304.1	76.8033	.	.
Triat: Shoot Fresh Weight
Source	DF	Sum of Squares	Mean Square	F Value	Pr > F
Bacteria	1	0.18266	0.18266	107.12	<.0001
Salt_Level	2	2.20143	1.10072	645.54	<.0001
Bacteria X Salt Level	2	0.093231	0.046615	27.34	<.0001
Genotype	1	0.01818	0.01818	23.12	<.0001
Bacteria X Genotype	1	0.002617	0.002617	3.33	0.0781
Salt Level X Genotype	2	0.014881	0.00744	9.46	0.0007
Bacteria X Salt Level X Genotype	2	0.001004	0.000502	0.64	0.5351
Rep (Bacteria X Salt Level)	30	0.051154	0.001705	2.17	0.0189
Residual	30	0.023587	0.000786	.	.
Triat: Shoot Projected Area
Source	DF	Sum of Squares	Mean Square	F Value	Pr > F
Bacteria	1	2445.99	2445.99	42.24	<.0001
Salt_Level	2	28534	14267	246.38	<.0001
Bacteria X Salt Level	2	193.451	96.7253	1.67	0.2052
Genotype	1	1229.42	1229.42	26.94	<.0001
Bacteria X Genotype	1	522.814	522.814	11.46	0.002
Salt Level X Genotype	2	113.243	56.6215	1.24	0.3036
Bacteria X Salt Level X Genotype	2	371.146	185.573	4.07	0.0274
Rep (Bacteria X Salt Level)	30	1737.17	57.9056	1.27	0.2591
Residual	30	1368.94	45.6315	.	.
Triat: Shoot Length
Source	DF	Sum of Squares	Mean Square	F Value	Pr > F
Bacteria	1	808.06	808.06	58.57	<.0001
Salt_Level	2	23013	11507	834.01	<.0001
Bacteria X Salt Level	2	539.012	269.506	19.53	<.0001
Genotype	1	1184.05	1184.05	116.27	<.0001
Bacteria X Genotype	1	117.745	117.745	11.56	0.0019
Salt Level X Genotype	2	34.9712	17.4856	1.72	0.1968
Bacteria X Salt Level X Genotype	2	166.938	83.4691	8.2	0.0014
Rep (Bacteria X Salt Level)	30	413.901	13.7967	1.35	0.2052
Residual	30	305.501	10.1834	.	.
