# Supplementary material for: Isolation and Characterization of Halotolerant Plant Growth Promoting Rhizobacteria From Durum Wheat (Triticum turgidum subsp. durum) Cultivated in Saline Areas of the Dead Sea Region
Source: Front Microbiol. 2019 Jul 23;10:1639. doi: 10.3389/fmicb.2019.01639 (PMC6664018; doi:10.3389/fmicb.2019.01639)
Supplement: Supplementary file 8 [file Table_8.XLSX]

## Sheet: Table S8 
Table S8. Effect of inoculation with nine selected bacterial strains and A. lipoferum strain on the germination and seedling growth of two durum wheat genotypes under different salinity levels.
		Germination %			Root Number			Root Length (cm)			Seedling Dry Weight (g)
Salt Level	Bacteria	Tamaroi	Line 5004 (NAX2)		Tamaroi	Line 5004 (NAX2)		Tamaroi	Line 5004 (NAX2)		Tamaroi	Line 5004 (NAX2)
0 mM	Control	100.00 a	100.00 a		5.00 a	5.00 a		17.42 h	17.50 gh		0.0208 hi	0.0241 efg
	GHD-R-3	100.00 a	100.00 a		5.00 a	5.00 a		18.58 efg	19.58 bcde		0.0318 a	0.0292 bc
	GHD-E-9	100.00 a	100.00 a		5.00 a	5.00 a		18.17 fgh	20.33 abc		0.0232 gh	0.0267 d
	GHD-E-12	100.00 a	100.00 a		5.00 a	5.00 a		19.75 abcd	20.58 ab		0.0250 defg	0.0312 ab
	GSF-E-8	100.00 a	100.00 a		5.00 a	5.00 a		17.33 h	17.08 h		0.0189 i	0.0233 g
	GSF-E-10	100.00 a	100.00 a		5.00 a	5.00 a		18.58 efg	18.67 def		0.0203 i	0.0234 g
	GSF-E-11	100.00 a	100.00 a		5.00 a	5.00 a		20.42 ab	19.75 abcd		0.0258 def	0.0269 cd
	GSW-E-5	100.00 a	100.00 a		5.00 a	5.00 a		20.25 abc	18.75 def		0.0248 defg	0.0202 i
	GSW-E-6	100.00 a	100.00 a		5.00 a	5.00 a		20.67 ab	20.33 abc		0.0235 fg	0.0260 de
	GSW-E-7	100.00 a	100.00 a		5.00 a	5.00 a		20.17 abc	20.83 a		0.0258 def	0.0308 ab
	A. lipoferum	100.00 a	100.00 a		5.00 a	5.00 a		19.25 cdef	19.92 abc		0.0235 fg	0.0260 de
80 mM	Control	100.00 a	100.00 a		5.00 a	5.00 a		11.83 j	13.50 hi		0.0198 j	0.0222 fghi
	GHD-R-3	100.00 a	100.00 a		5.00 a	5.00 a		16.58 bcde	17.00 abcd		0.0212 hij	0.0240 cdefg
	GHD-E-9	100.00 a	100.00 a		5.00 a	5.00 a		13.08 i	17.00 abcd		0.0246 cdef	0.0252 cde
	GHD-E-12	100.00 a	100.00 a		5.00 a	5.00 a		17.33 abcd	17.67 ab		0.0284 ab	0.0288 a
	GSF-E-8	100.00 a	100.00 a		5.00 a	5.00 a		13.58 ghi	14.42 fgh		0.0172 k	0.0229 efgh
	GSF-E-10	100.00 a	100.00 a		5.00 a	5.00 a		10.17 k	12.75 ij		0.0168 k	0.0204 ij
	GSF-E-11	100.00 a	100.00 a		5.00 a	5.00 a		16.25 de	17.42 abc		0.0222 fghij	0.0244 cdef
	GSW-E-5	100.00 a	100.00 a		5.00 a	5.00 a		13.42 hi	17.83 a		0.0218 ghij	0.0254 cd
	GSW-E-6	100.00 a	100.00 a		5.00 a	5.00 a		16.33 cde	17.00 abcd		0.0230 efgh	0.0258 cd
	GSW-E-7	100.00 a	100.00 a		5.00 a	5.00 a		14.67 fg	16.33 cde		0.0235 defgh	0.0262 bc
	A. lipoferum	100.00 a	100.00 a		5.00 a	5.00 a		14.42 gh	15.50 ef		0.0222 fghij	0.0238 defg
120 mM	Control	73.33 f	91.67 b		3.67 f	4.17 de		8.67 h	10.83 def		0.0170 ghi	0.0178 fghi
	GHD-R-3	88.33 bc	96.67 a		4.67 abc	4.67 abc		10.08 fg	12.08 abc		0.0227 bc	0.0213 cd
	GHD-E-9	81.67 e	96.67 a		4.17 de	5.00 a		8.75 h	10.50 ef		0.0157 ij	0.0226 bc
	GHD-E-12	85 cde	100.00 a		4.00 ef	5.00 a		9.17 gh	12.25 abc		0.0246 ab	0.0243 ab
	GSF-E-8	56.67 g	71.67 f		4.33 cde	5.00 a		8.58 h	8.75 h		0.0140 jk	0.0195 def
	GSF-E-10	60.00 g	83.33 de		3.67 f	4.83 ab		8.58 h	10.25 fg		0.0126 k	0.0182 efgh
	GSF-E-11	73.33 f	71.67 f		4.50 bcd	4.83 ab		10.92 def	12.67 a		0.0178 fghi	0.0206 cd
	GSW-E-5	86.67 cd	98.33 a		4.67 abc	4.83 ab		10.58 def	12.58 ab		0.0205 cde	0.0251 a
	GSW-E-6	86.67 cd	100.00 a		4.33 cde	5.00 a		10.92 def	11.67 abcd		0.0238 ab	0.0206 cd
	GSW-E-7	88.33 bc	100.00 a		4.00 ef	5.00 a		11.50 bcde	12.25 abc		0.0161 hij	0.0246 ab
	A. lipoferum	86.67 cd	96.67 a		4.50 bcd	5.00 a		9.25 gh	11.42 cde		0.0193 defg	0.0193 defg
160 mM	Control	71.67 ijk	81.67 fg		3.67 ef	3.67 ef		3.92 h	5.42 fg		0.0154 ijk	0.0101 l
	GHD-R-3	73.33 ij	85.00 ef		3.67 ef	4.33 bcd		7.00 de	8.25 c		0.0149 jk	0.0183 fgh
	GHD-E-9	66.67 lm	88.33 de		3.17 g	4.67 ab		6.83 de	7.50 cd		0.0225 bc	0.0223 bcd
	GHD-E-12	78.33 gh	91.67 cd		3.67 ef	4.50 abc		7.58 cd	7.58 cd		0.0168 hij	0.0162 hij
	GSF-E-8	50.00 o	65.00 mn		4.00 de	4.17 cd		5.00 gh	5.00 gh		0.0182 fgh	0.0230 abc
	GSF-E-10	53.33 o	68.33 klm		4.00 de	3.33 fg		4.58 gh	6.25 ef		0.0137 k	0.0193 efg
	GSF-E-11	61.67 n	70.00 jkl		4.33 bcd	4.00 de		7.00 de	8.17 c		0.0161 hij	0.0201 def
	GSW-E-5	85.00 ef	95.00 bc		4.00 de	3.67 ef		7.67 cd	8.25 c		0.0231 abc	0.0220 bcd
	GSW-E-6	86.67 e	100.00 a		4.50 abc	4.83 a		7.05 de	10.17 b		0.0216 cde	0.0241 ab
	GSW-E-7	85.00 ef	96.67 ab		3.50 fg	4.50 abc		8.42 c	11.33 a		0.0224 bcd	0.0254 a
	A. lipoferum	75.00 hi	93.33 bc		3.67 ef	4.67 ab		7.00 de	7.75 cd		0.0176 ghi	0.0167 hij
200 mM	Control	53.33 g	66.67 e		2.50 f	3.00 de		1.42 i	3.63 efg		0.0087 ij	0.0133 gh
	GHD-R-3	65.00 ef	83.33 ab		2.67 ef	3.00 de		3.33 fg	4.58 bcde		0.0134 gh	0.0152 defg
	GHD-E-9	65.00 ef	81.67 b		3.33 bcd	3.17 cd		4.42 cdef	5.00 bcd		0.0167 bcde	0.0176 bc
	GHD-E-12	66.67 e	76.67 c		3.33 bcd	3.50 bc		4.33 cdef	4.71 bcde		0.0139 fgh	0.0181 b
	GSF-E-8	45.00 h	55.00 g		4.00 a	4.00 a		2.78 gh	4.03 def		0.0097 i	0.0154 cdefg
	GSF-E-10	46.67 h	61.67 f		3.00 de	3.00 de		1.95 hi	3.98 def		0.0064 j	0.0145 efgh
	GSF-E-11	53.33 g	55.00 g		3.17 cd	3.33 bcd		4.58 bcde	5.25 abc		0.0170 bcd	0.0173 bcd
	GSW-E-5	75.00 cd	86.67 a		3.17 cd	3.67 ab		4.33 cdef	4.58 bcde		0.0126 h	0.0169 bcd
	GSW-E-6	81.67 b	86.67 a		3.17 cd	3.33 bcd		4.58 cde	5.67 ab		0.0142 fgh	0.0235 a
	GSW-E-11	83.33 ab	86.67 a		3.33 bcd	3.50 bc		4.67 bcde	6.17 a		0.0142 fgh	0.0178 b
	A. lipoferum	71.67 d	85.00 ab		3.33 bcd	3.67 ab		4.00 def	5.25 abc		0.0096 i	0.0162 bcdef
* Means carrying different letters for the same salinity level are significantly different using LSD values at P≤0.05.
